# Supplementary material for: NdO(NO3)
Source: Acta Crystallogr Sect E Struct Rep Online. 2008 Nov 13;64(Pt 12):i81. doi: 10.1107/S1600536808036295 (PMC2960005; doi:10.1107/S1600536808036295)
Supplement: Supplementary file 1 [file e-64-00i81-sup1.cif]

##############################################################################
###                                                                        ###
###        Electronic paper (Acta Crystallographica Section E)             ###
###                                                                        ###
##############################################################################
#                                                                            #
# This CIF contains the data in a paper accepted for publication in Acta     #
# Crystallographica Section E. It conforms to the requirements of Notes      #
# for Authors for Section E, and has been peer reviewed under the auspices   #
# of the IUCr Commission on Journals.                                        #
#                                                                            #
# Full details of the Crystallographic Information File format               #
# are given in the paper "The Crystallographic Information File (CIF):       #
# a New Standard Archive File for Crystallography" by S. R. Hall, F. H.      #
# Allen and I. D. Brown [Acta Cryst. (1991), A47, 655-685].                  #
#                                                                            #
# The current version of the core CIF dictionary is obtainable from          #
# ftp://ftp.iucr.org/pub/cif_core.dic. The current version number is 2.4.    #
#                                                                            #
# Software is freely available for graphical display of the structure(s) in  #
# this CIF.  For information consult the CIF home page http://www.iucr.org/  #
# cif/home.html                                                              #
#                                                                            #
# This file may be used for bona fide research purposes within the           #
# scientific community so long as proper attribution is given to the journal # 
# article from which it was obtained.                                        #
#                                                                            #
##############################################################################
                                             
data_I
_audit_creation_method     SHELXL-97
_chemical_name_systematic
;
neodymium(III) oxide nitrate
;
_chemical_name_common     ?
_chemical_formula_moiety     'N Nd O4'
_chemical_formula_sum     'N Nd O4'
_chemical_formula_iupac     'Nd O (N O3)'
_chemical_formula_weight     222.25
_chemical_melting_point     ?
_symmetry_cell_setting     'orthorhombic'
_symmetry_space_group_name_H-M     'P n m a'
_symmetry_space_group_name_Hall     '-P 2ac 2n'
loop_
    _symmetry_equiv_pos_as_xyz
    'x, y, z'
    '-x+1/2, -y, z+1/2'
    '-x, y+1/2, -z'
    'x+1/2, -y+1/2, -z+1/2'
    '-x, -y, -z'
    'x-1/2, y, -z-1/2'
    'x, -y-1/2, z'
    '-x-1/2, y-1/2, z-1/2'
_cell_length_a     7.5233(15)
_cell_length_b     5.1618(10)
_cell_length_c     8.7157(17)
_cell_angle_alpha     90.00
_cell_angle_beta     90.00
_cell_angle_gamma     90.00
_cell_volume     338.46(11)
_cell_formula_units_Z     4
_cell_measurement_reflns_used     2000
_cell_measurement_theta_min     3.58
_cell_measurement_theta_max     27.02
_cell_measurement_temperature     293(2)
_exptl_crystal_description     'prism'
_exptl_crystal_colour     'colourless'
_exptl_crystal_size_max     0.16
_exptl_crystal_size_mid     0.14
_exptl_crystal_size_min     0.12
_exptl_crystal_density_diffrn     4.362
_exptl_crystal_density_meas     ?
_exptl_crystal_density_method     'not measured'
_exptl_crystal_F_000     396
_exptl_absorpt_coefficient_mu     15.186
_exptl_absorpt_correction_type     'multi-scan'
_exptl_absorpt_process_details     '(ABSCOR; Higashi, 1995)'
_exptl_absorpt_correction_T_min     0.107
_exptl_absorpt_correction_T_max     0.158
_exptl_special_details
;
;
_diffrn_ambient_temperature     293(2)
_diffrn_radiation_type     MoK\a
_diffrn_radiation_wavelength     0.71073
_diffrn_radiation_source     'fine-focus sealed tube'
_diffrn_radiation_monochromator     graphite
_diffrn_measurement_device_type     'Rigaku R-AXIS RAPID'
_diffrn_measurement_method     \w
_diffrn_detector_area_resol_mean     10.00
_diffrn_reflns_number     2962
_diffrn_reflns_av_R_equivalents     0.0341
_diffrn_reflns_av_sigmaI/netI     0.0203
_diffrn_reflns_theta_min     3.58
_diffrn_reflns_theta_max     27.02
_diffrn_reflns_theta_full     27.02
_diffrn_measured_fraction_theta_max     0.988
_diffrn_measured_fraction_theta_full     0.988
_diffrn_reflns_limit_h_min     -9
_diffrn_reflns_limit_h_max     8
_diffrn_reflns_limit_k_min     -5
_diffrn_reflns_limit_k_max     6
_diffrn_reflns_limit_l_min     -11
_diffrn_reflns_limit_l_max     11
_refine_special_details
;
Refinement of <i>F</i>^2^ against ALL reflections. The weighted <i>R</i>-factor
<i>wR</i> and goodness of fit <i>S</i> are based on <i>F</i>^2^, conventional
<i>R</i>-factors <i>R</i> are based on <i>F</i>, with <i>F</i> set to zero for
negative <i>F</i>^2^. The threshold expression of <i>F</i>^2^ >
\s(<i>F</i>^2^) is used only for calculating <i>R</i>-factors(gt) <i>etc</i>.
and is not relevant to the choice of reflections for refinement.
<i>R</i>-factors based on <i>F</i>^2^ are statistically about twice as large
as those based on <i>F</i>, and <i>R</i>- factors based on ALL data will be
even larger.
;
_reflns_number_total     410
_reflns_number_gt     405
_reflns_threshold_expression     I>2\s(I)
_refine_ls_structure_factor_coef     Fsqd
_refine_ls_matrix_type     full
_refine_ls_R_factor_all     0.0242
_refine_ls_R_factor_gt     0.0238
_refine_ls_wR_factor_gt     0.0682
_refine_ls_wR_factor_ref     0.0683
_refine_ls_goodness_of_fit_ref     1.814
_refine_ls_restrained_S_all     1.764
_refine_ls_number_reflns     410
_refine_ls_number_parameters     34
_refine_ls_number_restraints     30
_refine_ls_hydrogen_treatment     .
_refine_ls_weighting_scheme     calc
_refine_ls_weighting_details
                 'calc w=1/[\s^2^(Fo^2^)+(0.0285P)^2^] where P=(Fo^2^+2Fc^2^)/3'
_atom_sites_solution_hydrogens     .
_atom_sites_solution_primary     direct
_atom_sites_solution_secondary     difmap
_refine_ls_shift/su_max     0.002
_refine_ls_shift/su_mean     0.000
_refine_diff_density_max     1.020
_refine_diff_density_min     -1.419
_refine_ls_extinction_method     none
_refine_ls_extinction_coef     ?
loop_
    _atom_type_symbol
    _atom_type_description
    _atom_type_scat_dispersion_real
    _atom_type_scat_dispersion_imag
    _atom_type_scat_source
    'N' 'N' 0.0061 0.0033
                         'International Tables Vol C Tables 4.2.6.8 and 6.1.1.4'
    'O' 'O' 0.0106 0.0060
                         'International Tables Vol C Tables 4.2.6.8 and 6.1.1.4'
    'Nd' 'Nd' -0.1943 3.0179
                         'International Tables Vol C Tables 4.2.6.8 and 6.1.1.4'
_computing_data_collection     'PROCESS-AUTO (Rigaku, 2002)'
_computing_cell_refinement     'PROCESS-AUTO (Rigaku, 2002)'
_computing_data_reduction     'CrystalStructure (Rigaku, 2002)'
_computing_structure_solution     'SHELXS97 (Sheldrick, 2008)'
_computing_structure_refinement     'SHELXL97 (Sheldrick, 2008)'
_computing_molecular_graphics     'DIAMOND (Brandenburg, 2000)'
_computing_publication_material     'SHELXL97 (Sheldrick, 2008)'
loop_
    _atom_site_type_symbol
    _atom_site_label
    _atom_site_fract_x
    _atom_site_fract_y
    _atom_site_fract_z
    _atom_site_U_iso_or_equiv
    _atom_site_adp_type
    _atom_site_calc_flag
    _atom_site_refinement_flags
    _atom_site_occupancy
    _atom_site_disorder_assembly
    _atom_site_disorder_group
    Nd Nd1 0.35352(4) 0.2500 0.83222(4) 0.0055(2) Uani d SU 1 . .
    O O1 0.6501(4) -0.0288(7) 0.8846(4) 0.0047(7) Uani d U 1 . .
    O O2 0.0359(6) 0.2500 0.8985(6) 0.0080(10) Uani d SU 1 . .
    O O3 0.7902(7) -0.2500 0.6964(6) 0.0088(10) Uani d SU 1 . .
    N N1 0.6934(10) -0.2500 0.8195(7) 0.0120(13) Uani d SU 1 . .
loop_
    _atom_site_aniso_label
    _atom_site_aniso_U_11
    _atom_site_aniso_U_22
    _atom_site_aniso_U_33
    _atom_site_aniso_U_12
    _atom_site_aniso_U_13
    _atom_site_aniso_U_23
    Nd1 0.0051(3) 0.0052(3) 0.0061(3) 0.000 0.00018(11) 0.000
    O1 0.0054(10) 0.0043(10) 0.0045(10) 0.0002(7) 0.0004(7) -0.0001(8)
    O2 0.0072(12) 0.0091(12) 0.0076(13) 0.000 -0.0001(9) 0.000
    O3 0.0091(13) 0.0088(13) 0.0086(12) 0.000 0.0022(9) 0.000
    N1 0.0121(15) 0.0120(15) 0.0121(15) 0.000 -0.0005(9) 0.000
_geom_special_details
;
All e.s.d.'s (except the e.s.d. in the dihedral angle between two l.s. planes)
are estimated using the full covariance matrix. The cell e.s.d.'s are taken
into account individually in the estimation of e.s.d.'s in distances, angles
and torsion angles; correlations between e.s.d.'s in cell parameters are only
used when they are defined by crystal symmetry. An approximate (isotropic)
treatment of cell e.s.d.'s is used for estimating e.s.d.'s involving l.s.
planes.
;
loop_
    _geom_bond_atom_site_label_1
    _geom_bond_atom_site_label_2
    _geom_bond_site_symmetry_2
    _geom_bond_distance
    _geom_bond_publ_flag
    Nd1 O2 6_657 2.434(5) y
    Nd1 O2 . 2.458(5) y
    Nd1 O3 6_557 2.6362(12) y
    Nd1 O3 6_567 2.6362(12) ?
    Nd1 O1 7_565 2.694(3) ?
    Nd1 O1 . 2.694(3) y
    Nd1 O1 3_657 2.719(4) y
    Nd1 O1 5_657 2.719(4) ?
    Nd1 O1 6_557 2.826(4) y
    Nd1 O1 4_456 2.826(4) ?
    Nd1 Nd1 6_557 4.0254(8) ?
    Nd1 Nd1 6_657 4.0254(8) ?
    O1 N1 . 1.316(5) ?
    O1 Nd1 5_657 2.719(4) ?
    O1 Nd1 6_657 2.826(4) ?
    O2 Nd1 6_557 2.434(5) ?
    O3 N1 . 1.297(8) ?
    O3 Nd1 6_657 2.6362(12) ?
    O3 Nd1 6_647 2.6362(12) ?
    N1 O1 7 1.316(5) ?
loop_
    _geom_angle_atom_site_label_1
    _geom_angle_atom_site_label_2
    _geom_angle_atom_site_label_3
    _geom_angle_site_symmetry_1
    _geom_angle_site_symmetry_3
    _geom_angle
    _geom_angle_publ_flag
    O2 Nd1 O2 6_657 . 137.90(13) ?
    O2 Nd1 O3 6_657 6_557 91.36(11) ?
    O2 Nd1 O3 . 6_557 81.18(12) ?
    O2 Nd1 O3 6_657 6_567 91.36(11) ?
    O2 Nd1 O3 . 6_567 81.18(12) ?
    O3 Nd1 O3 6_557 6_567 156.5(2) ?
    O2 Nd1 O1 6_657 7_565 70.92(12) ?
    O2 Nd1 O1 . 7_565 139.92(10) ?
    O3 Nd1 O1 6_557 7_565 133.51(14) ?
    O3 Nd1 O1 6_567 7_565 69.06(14) ?
    O2 Nd1 O1 6_657 . 70.92(12) ?
    O2 Nd1 O1 . . 139.92(10) ?
    O3 Nd1 O1 6_557 . 69.06(14) ?
    O3 Nd1 O1 6_567 . 133.51(14) ?
    O1 Nd1 O1 7_565 . 64.57(15) ?
    O2 Nd1 O1 6_657 3_657 139.04(10) ?
    O2 Nd1 O1 . 3_657 77.12(12) ?
    O3 Nd1 O1 6_557 3_657 119.67(13) ?
    O3 Nd1 O1 6_567 3_657 70.90(13) ?
    O1 Nd1 O1 7_565 3_657 68.29(11) ?
    O1 Nd1 O1 . 3_657 94.51(7) ?
    O2 Nd1 O1 6_657 5_657 139.04(10) ?
    O2 Nd1 O1 . 5_657 77.12(12) ?
    O3 Nd1 O1 6_557 5_657 70.90(13) ?
    O3 Nd1 O1 6_567 5_657 119.67(13) ?
    O1 Nd1 O1 7_565 5_657 94.51(7) ?
    O1 Nd1 O1 . 5_657 68.29(11) ?
    O1 Nd1 O1 3_657 5_657 49.66(16) ?
    O2 Nd1 O1 6_657 6_557 75.69(11) ?
    O2 Nd1 O1 . 6_557 68.33(12) ?
    O3 Nd1 O1 6_557 6_557 48.73(13) ?
    O3 Nd1 O1 6_567 6_557 109.73(13) ?
    O1 Nd1 O1 7_565 6_557 146.51(6) ?
    O1 Nd1 O1 . 6_557 106.85(12) ?
    O1 Nd1 O1 3_657 6_557 144.63(7) ?
    O1 Nd1 O1 5_657 6_557 112.81(4) ?
    O2 Nd1 O1 6_657 4_456 75.69(11) ?
    O2 Nd1 O1 . 4_456 68.33(11) ?
    O3 Nd1 O1 6_557 4_456 109.73(13) ?
    O3 Nd1 O1 6_567 4_456 48.73(13) ?
    O1 Nd1 O1 7_565 4_456 106.85(12) ?
    O1 Nd1 O1 . 4_456 146.51(6) ?
    O1 Nd1 O1 3_657 4_456 112.81(4) ?
    O1 Nd1 O1 5_657 4_456 144.63(7) ?
    O1 Nd1 O1 6_557 4_456 61.23(15) ?
    Nd1 Nd1 Nd1 6_557 6_657 138.29(2) ?
    N1 O1 Nd1 . . 126.5(4) ?
    N1 O1 Nd1 . 5_657 91.7(3) ?
    Nd1 O1 Nd1 . 5_657 111.71(11) ?
    N1 O1 Nd1 . 6_657 91.1(3) ?
    Nd1 O1 Nd1 . 6_657 93.62(12) ?
    Nd1 O1 Nd1 5_657 6_657 145.72(12) ?
    Nd1 O2 Nd1 6_557 . 110.73(19) ?
    N1 O3 Nd1 . 6_657 100.35(11) ?
    N1 O3 Nd1 . 6_647 100.35(11) ?
    Nd1 O3 Nd1 6_657 6_647 156.5(2) ?
    O3 N1 O1 . . 119.7(3) ?
    O3 N1 O1 . 7 119.7(3) ?
    O1 N1 O1 . 7 120.4(6) ?
data_global
_journal_date_recd_electronic     2008-10-30
_journal_date_accepted     2008-11-06
_journal_name_full     'Acta Crystallographica, Section E'
_journal_year     2008
_journal_volume     64
_journal_issue     12
_journal_page_first     i81
_journal_page_last     i81
_journal_paper_category     QI
_journal_coeditor_code     HB2833
_publ_contact_author_name     'Dr. Ya-Feng Li'
_publ_contact_author_address
;
School of Chemical Engineering, Changchun University
of Technology, Changchun 130012, People's Republic of China
;
_publ_contact_author_email     'fly012345@sohu.com'
_publ_contact_author_fax     '86-431-85826759'
_publ_contact_author_phone     '86-431-85716785'
_publ_section_title
;
NdO(NO~3~)
;
loop_
    _publ_author_name
    _publ_author_address
    'Li, Ya-Feng'
;
School of Chemical Engineering, Changchun University of Technology,
Changchun 130012, People's Republic of China
;
    'Jin, Li'
;
School of Chemical Engineering, Changchun University of Technology,
Changchun 130012, People's Republic of China
;
    'Li, Dan-Ping'
;
School of Chemical Engineering, Changchun University of Technology,
Changchun 130012, People's Republic of China
;
    'Zhang, Long'
;
School of Chemical Engineering, Changchun University of Technology,
Changchun 130012, People's Republic of China
;
