# Supplementary material for: NdO(NO3)
Source: Acta Crystallogr Sect E Struct Rep Online. 2008 Nov 13;64(Pt 12):i81. doi: 10.1107/S1600536808036295 (PMC2960005; doi:10.1107/S1600536808036295)
Supplement: Supplementary file 2 [file e-64-00i81-Isup2.hkl]

# 
# h,k,l, Fc-squared, Fo-squared, sigma(Fo-squared) and status flag 
# 
data_I
_shelx_title ' yf-4a in Pnma' 
_shelx_refln_list_code          4 
_shelx_F_calc_maximum      213.29 
_exptl_crystal_F_000       396.00 
_reflns_d_resolution_high  0.7823 
 
loop_ 
 _symmetry_equiv_pos_as_xyz 
 'x, y, z' 
 '-x+1/2, -y, z+1/2' 
 '-x, y+1/2, -z' 
 'x+1/2, -y+1/2, -z+1/2' 
 '-x, -y, -z' 
 'x-1/2, y, -z-1/2' 
 'x, -y-1/2, z' 
 '-x-1/2, y-1/2, z-1/2' 
 
_cell_length_a     7.5233 
_cell_length_b     5.1618 
_cell_length_c     8.7157 
_cell_angle_alpha  90.000 
_cell_angle_beta   90.000 
_cell_angle_gamma  90.000 
 
_shelx_F_squared_multiplier     1.000 
 
loop_ 
 _refln_index_h 
 _refln_index_k 
 _refln_index_l 
 _refln_F_squared_calc 
 _refln_F_squared_meas 
 _refln_F_squared_sigma 
 _refln_observed_status 
   2   0   0     7918.58     7549.52    150.86 o 
   4   0   0    23732.77    22881.96    645.67 o 
   6   0   0    15517.18    16535.80    478.43 o 
   8   0   0     2222.07     2275.20     80.90 o 
   2   1   0    37342.50    29698.48    520.27 o 
   4   1   0    10212.45    10627.92    194.58 o 
   6   1   0    12048.14    12886.27    239.36 o 
   8   1   0     9477.52     9204.65    180.80 o 
   0   2   0    45491.59    36567.10   1011.73 o 
   2   2   0     2286.58     2121.36     57.58 o 
   4   2   0     8786.65     8938.79    164.48 o 
   6   2   0     6975.02     7018.49    123.87 o 
   8   2   0     1322.88     1331.01     40.03 o 
   2   3   0    17150.47    17544.56    506.21 o 
   4   3   0     5221.26     5143.48    221.02 o 
   6   3   0     7619.61     7452.66    160.95 o 
   8   3   0     6209.38     7149.93    965.83 o 
   0   4   0    35888.73    35201.63    809.69 o 
   2   4   0     2223.15     2493.11     70.81 o 
   4   4   0    11230.77    11610.58    351.39 o 
   6   4   0     8247.19     8235.27    272.31 o 
   2   5   0    14966.57    15603.63    326.07 o 
   4   5   0     4542.84     4432.72    120.42 o 
   6   5   0     6303.93     5770.85    166.33 o 
   2   6   0      803.11      956.70     36.17 o 
   1   0   1     5748.63     5629.68    112.52 o 
   2   0   1    17751.11    16326.01    320.78 o 
   3   0   1    20160.11    20360.30    359.39 o 
   4   0   1     5237.18     5723.53     97.47 o 
   5   0   1       20.66       48.00      6.94 o 
   6   0   1     5794.60     6016.04    116.09 o 
   7   0   1     4733.10     4666.62     93.65 o 
   8   0   1     4449.34     4871.74    186.13 o 
   9   0   1      516.49      488.41     22.23 o 
   0   1   1    22559.11    20381.84    323.80 o 
   1   1   1     8836.58     8663.53    155.00 o 
   2   1   1        9.53       36.96      3.98 o 
   3   1   1     2196.97     2537.43     35.34 o 
   4   1   1    15358.95    15782.18    183.30 o 
   5   1   1     4850.85     4932.48     64.49 o 
   6   1   1     6528.22     6710.45     91.32 o 
   7   1   1      354.68      375.45     10.79 o 
   8   1   1     2593.62     2609.91     48.21 o 
   9   1   1     2445.76     2369.61     46.69 o 
   1   2   1      695.14      530.77      9.58 o 
   2   2   1    28085.16    26737.33    362.14 o 
   3   2   1     5297.23     5306.98     71.80 o 
   4   2   1     7551.54     8015.96    111.81 o 
   5   2   1       21.69       42.86      5.18 o 
   6   2   1     7383.63     7737.05    110.93 o 
   7   2   1     1737.06     1854.34     31.86 o 
   8   2   1     6576.28     6557.74     94.44 o 
   9   2   1      117.20      153.77     13.75 o 
   0   3   1    18712.01    19529.61    346.58 o 
   1   3   1     3149.55     3035.80     39.48 o 
   2   3   1      165.09      210.75     11.41 o 
   3   3   1      986.78      977.78     21.23 o 
   4   3   1    12519.47    13012.85    234.12 o 
   5   3   1     2508.89     2520.16     36.90 o 
   6   3   1     6010.75     5995.76     78.48 o 
   7   3   1      187.63      203.49      8.96 o 
   8   3   1     2254.72     2269.65     64.16 o 
   1   4   1     1813.24     1951.02     31.47 o 
   2   4   1    10001.19    10552.32    182.22 o 
   3   4   1     6532.38     6468.94    116.04 o 
   4   4   1     2948.76     2928.45     58.79 o 
   5   4   1       16.52       32.42      7.73 o 
   6   4   1     3778.22     3825.80    100.98 o 
   7   4   1     2716.38     2640.18     72.44 o 
   0   5   1     7442.88     7490.18    119.94 o 
   1   5   1     3182.07     3286.22     49.79 o 
   2   5   1       95.15      138.58      9.85 o 
   3   5   1      775.83      789.24     23.04 o 
   4   5   1     5678.54     5868.39    110.99 o 
   5   5   1     2981.37     3090.80     71.85 o 
   6   5   1     2848.92     2792.90     68.87 o 
   1   6   1      576.00      681.87     46.68 o 
   2   6   1     7447.23     7633.74    139.40 o 
   3   6   1     2188.78     2135.09     53.26 o 
   0   0   2    17535.59    14529.70    412.53 o 
   1   0   2    11357.32    11860.92    238.54 o 
   2   0   2     3252.82     3677.47     80.17 o 
   3   0   2     2976.06     2946.99     70.88 o 
   4   0   2     4163.80     4323.70     83.83 o 
   5   0   2     7359.25     7236.10    125.65 o 
   6   0   2     2450.82     2426.32     53.96 o 
   7   0   2      259.69      302.33     22.83 o 
   8   0   2      418.73      438.38     21.84 o 
   9   0   2     5337.39     5525.53    206.88 o 
   1   1   2     4573.39     4228.70     67.02 o 
   2   1   2     9029.50     9040.47    122.93 o 
   3   1   2    17065.75    17607.27    250.39 o 
   4   1   2     1289.07     1163.00     21.89 o 
   5   1   2     1096.32     1045.01     19.09 o 
   6   1   2     2206.28     2129.87     32.61 o 
   7   1   2    11309.71    11295.59    152.98 o 
   8   1   2     2939.66     2753.27     50.26 o 
   9   1   2     1112.06     1101.42     30.12 o 
   0   2   2    14090.85    14456.82    236.02 o 
   1   2   2    25045.76    25223.01    300.94 o 
   2   2   2     2342.59     2356.06     33.61 o 
   3   2   2     4531.14     4601.03     59.25 o 
   4   2   2     4131.66     4070.31     57.33 o 
   5   2   2    15704.54    15832.12    197.01 o 
   6   2   2     2488.69     2494.12     41.40 o 
   7   2   2      617.79      617.89     15.95 o 
   8   2   2      417.57      416.83     13.76 o 
   9   2   2     7876.92     7914.08    258.25 o 
   1   3   2     5210.34     5580.26     79.04 o 
   2   3   2     6006.42     6130.56     77.79 o 
   3   3   2    15635.33    16207.21    197.14 o 
   4   3   2     1044.49     1018.99     17.18 o 
   5   3   2      687.39      693.80     14.91 o 
   6   3   2     1765.80     1734.51     31.31 o 
   7   3   2    10838.00    10769.31    147.95 o 
   8   3   2     2464.48     2297.92     52.73 o 
   0   4   2     6151.78     6425.68    122.12 o 
   1   4   2     6743.41     7019.06     88.84 o 
   2   4   2      932.21      923.33     16.92 o 
   3   4   2     1599.19     1572.32     31.39 o 
   4   4   2     2409.08     2398.15     43.54 o 
   5   4   2     5738.43     5922.15    124.07 o 
   6   4   2     1534.12     1551.54     39.15 o 
   7   4   2      185.71      184.49     19.37 o 
   1   5   2     1841.50     1988.93     30.73 o 
   2   5   2     3085.76     3101.84     62.78 o 
   3   5   2     5651.34     5606.35    106.24 o 
   4   5   2      599.77      634.04     21.13 o 
   5   5   2      371.42      353.53     22.33 o 
   0   6   2     3450.22     3576.26    191.29 o 
   1   6   2     5687.39     5549.64    131.65 o 
   2   6   2      470.83      494.05     19.02 o 
   3   6   2     1219.39     1189.04     31.62 o 
   1   0   3    18848.13    18905.19    381.47 o 
   2   0   3     2284.70     2981.88     67.00 o 
   3   0   3    42274.28    37500.65    748.95 o 
   4   0   3       87.83      105.54      8.98 o 
   5   0   3        1.77       36.33      9.30 o 
   6   0   3        1.21       29.19      7.14 o 
   7   0   3    13336.83    13293.07    254.00 o 
   8   0   3      301.30      311.73     18.31 o 
   9   0   3     1594.00     1524.13     48.79 o 
   0   1   3      702.73      884.97     22.67 o 
   1   1   3    23374.17    20589.90    304.46 o 
   2   1   3       55.61      101.49      5.40 o 
   3   1   3     5043.13     5574.85     85.03 o 
   4   1   3      337.01      372.85     10.98 o 
   5   1   3    20533.24    20673.71    299.67 o 
   6   1   3        2.83       15.59      6.21 o 
   7   1   3      630.21      653.28     17.40 o 
   8   1   3       34.95       60.82      9.20 o 
   9   1   3     7729.21     7253.33    119.12 o 
   1   2   3     9019.16     8956.82    106.93 o 
   2   2   3      142.57      162.53      7.37 o 
   3   2   3    22511.95    21998.01    282.12 o 
   4   2   3      237.36      245.57     11.03 o 
   5   2   3        1.94       29.77      7.38 o 
   6   2   3      307.45      320.40     11.08 o 
   7   2   3     8606.97     8490.46    130.44 o 
   8   2   3       21.94       28.66     10.52 o 
   0   3   3      970.02     1036.52     25.74 o 
   1   3   3    12691.89    12868.30    166.39 o 
   2   3   3        0.22       18.36      4.59 o 
   3   3   3     3005.23     3041.49     42.19 o 
   4   3   3       14.87       33.87      5.69 o 
   5   3   3    13698.79    13788.87    195.94 o 
   6   3   3       35.12       51.34      7.27 o 
   7   3   3      416.49      453.48     14.50 o 
   8   3   3        8.38       16.01     14.79 o 
   1   4   3     7398.64     7443.99    100.79 o 
   2   4   3      375.80      379.28     10.14 o 
   3   4   3    18176.81    18319.96    238.37 o 
   4   4   3       14.71       30.10      3.86 o 
   5   4   3        5.91       42.69     12.43 o 
   6   4   3        3.34       27.89     13.20 o 
   7   4   3     8416.39     8166.83    173.88 o 
   0   5   3        0.32       43.45     12.53 o 
   1   5   3     9250.63     9057.43    116.58 o 
   2   5   3       31.15       43.36      9.53 o 
   3   5   3     2057.25     2050.51     42.02 o 
   4   5   3      225.51      227.32     16.90 o 
   5   5   3    10782.08    10845.82    219.71 o 
   1   6   3     3388.16     3382.60     87.01 o 
   2   6   3        0.09       37.00     11.81 o 
   0   0   4    19738.02    20064.56    577.56 o 
   1   0   4    18167.09    18239.03    372.15 o 
   2   0   4      313.82      346.80     16.99 o 
   3   0   4     1943.74     1859.23     46.93 o 
   4   0   4     5767.26     5987.00    123.67 o 
   5   0   4    15695.04    15901.12    295.99 o 
   6   0   4     3565.41     3288.37     70.57 o 
   7   0   4       97.90      106.23     13.16 o 
   8   0   4      687.84      656.63     24.47 o 
   1   1   4     8832.97     9137.95    143.73 o 
   2   1   4     6299.29     6588.54     95.26 o 
   3   1   4    10813.45    11276.10    159.63 o 
   4   1   4     2508.04     2643.03     42.47 o 
   5   1   4      750.32      755.07     18.89 o 
   6   1   4     2171.66     2194.56     46.85 o 
   7   1   4    11706.31    11289.21    148.34 o 
   8   1   4     1460.82     1484.29     28.31 o 
   0   2   4     3553.69     3333.27     69.60 o 
   1   2   4    11647.47    12193.18    160.58 o 
   2   2   4        2.16       28.62      5.85 o 
   3   2   4     1398.87     1378.50     28.61 o 
   4   2   4     1211.34     1209.18     23.80 o 
   5   2   4    11515.24    11690.74    177.10 o 
   6   2   4      874.77      872.51     21.00 o 
   7   2   4       52.61       92.42     13.71 o 
   8   2   4      301.16      324.17     13.57 o 
   1   3   4     5571.13     5464.77     73.09 o 
   2   3   4     2578.61     2534.51     41.78 o 
   3   3   4     7786.46     7890.88    113.51 o 
   4   3   4     1142.03     1169.40     23.20 o 
   5   3   4      513.85      550.37     15.44 o 
   6   3   4     1214.71     1206.65     24.74 o 
   7   3   4     8913.46     8614.59    130.66 o 
   0   4   4     6609.86     6196.86    121.93 o 
   1   4   4     8420.40     8262.49    118.09 o 
   2   4   4      156.09      179.57      7.72 o 
   3   4   4     1154.76     1169.32     19.16 o 
   4   4   4     2740.02     2687.35     42.24 o 
   5   4   4     9211.96     9029.58    154.20 o 
   6   4   4     1897.08     1789.57     48.40 o 
   1   5   4     3643.47     3531.73     58.39 o 
   2   5   4     3514.86     3491.55     68.77 o 
   3   5   4     5808.02     5887.65     97.16 o 
   4   5   4     1333.07     1227.07     33.89 o 
   5   5   4      298.25      364.59     20.36 o 
   0   6   4     1914.85     1713.08    100.88 o 
   1   6   4     4337.70     4268.75    108.28 o 
   1   0   5     3386.03     3261.91     86.88 o 
   2   0   5    12400.86    12095.40    256.09 o 
   3   0   5     3186.90     3227.45     78.52 o 
   4   0   5     2568.03     2535.92     66.89 o 
   5   0   5      136.68      131.02      9.69 o 
   6   0   5     4503.46     4440.43     93.02 o 
   7   0   5     1193.93     1262.40     41.14 o 
   8   0   5     4569.38     4546.99    102.77 o 
   0   1   5    15855.71    15172.15    315.92 o 
   1   1   5     2936.15     2549.83     43.52 o 
   2   1   5      744.37      769.27     19.09 o 
   3   1   5      603.13      634.82     17.31 o 
   4   1   5     9787.25     9899.51    161.75 o 
   5   1   5     5760.75     5733.03     92.31 o 
   6   1   5     4742.97     4894.58     81.49 o 
   7   1   5       13.83       33.33      9.32 o 
   8   1   5     1707.95     1611.03     33.05 o 
   1   2   5     6203.77     6043.48     85.37 o 
   2   2   5    15504.43    15305.34    258.53 o 
   3   2   5     8149.93     8138.25    111.56 o 
   4   2   5     3400.72     3393.49     58.69 o 
   5   2   5      103.02       96.75     10.89 o 
   6   2   5     5151.66     5099.16     84.49 o 
   7   2   5     3136.21     3054.30     59.34 o 
   8   2   5     5640.51     5373.14     78.71 o 
   0   3   5    13127.96    13053.94    247.02 o 
   1   3   5     3417.98     3288.74     50.49 o 
   2   3   5      690.58      668.83     16.21 o 
   3   3   5      640.40      649.87     17.62 o 
   4   3   5     8296.82     8265.65    121.41 o 
   5   3   5     5795.82     5598.62     93.53 o 
   6   3   5     4274.06     4307.70     71.47 o 
   7   3   5       37.17       50.39     11.26 o 
   1   4   5     1861.85     1784.31     30.15 o 
   2   4   5     7668.49     7439.54    115.05 o 
   3   4   5     2369.38     2511.77     43.16 o 
   4   4   5     1722.45     1709.81     30.91 o 
   5   4   5       48.46       61.69     15.74 o 
   6   4   5     3024.91     3015.03     68.48 o 
   0   5   5     6497.55     6274.20    160.31 o 
   1   5   5     1033.76     1057.22     23.02 o 
   2   5   5      341.70      345.00     13.42 o 
   3   5   5      230.87      261.79     16.85 o 
   4   5   5     4420.52     4502.57     92.55 o 
   0   0   6    20709.21    21291.56    680.11 o 
   1   0   6      900.75     1064.84     41.03 o 
   2   0   6     2978.71     2958.65     84.62 o 
   3   0   6        0.84        6.26     14.05 o 
   4   0   6    11286.30    11441.67    248.57 o 
   5   0   6      581.19      630.94     19.78 o 
   6   0   6     5928.67     5821.26    121.45 o 
   7   0   6        0.13        8.76     17.59 o 
   8   0   6     1563.15     1621.44     46.68 o 
   1   1   6       88.19      109.10     12.25 o 
   2   1   6    19786.13    19728.80    275.50 o 
   3   1   6       41.16       59.95     10.88 o 
   4   1   6     3787.94     3789.77     58.26 o 
   5   1   6       65.26       88.08     10.52 o 
   6   1   6     4717.26     4582.62     78.12 o 
   7   1   6      178.47      178.32     12.52 o 
   0   2   6    22119.04    21080.55    396.29 o 
   1   2   6       56.39       82.51      9.12 o 
   2   2   6     2911.60     2777.56     44.74 o 
   3   2   6      137.72      166.41      9.97 o 
   4   2   6    12017.99    11519.42    178.66 o 
   5   2   6       58.37       58.46      9.07 o 
   6   2   6     6600.69     6338.75    105.39 o 
   7   2   6       50.41       61.52     11.43 o 
   1   3   6        0.07       30.59      9.77 o 
   2   3   6    15843.89    15286.41    205.21 o 
   3   3   6      229.63      298.71     17.41 o 
   4   3   6     3268.65     3309.94     59.03 o 
   5   3   6       44.36       63.86     10.05 o 
   6   3   6     4091.74     4021.83     72.51 o 
   0   4   6    12336.93    12102.80    234.77 o 
   1   4   6      247.92      241.08     11.81 o 
   2   4   6     1556.86     1520.24     31.05 o 
   3   4   6        1.26       19.84      8.76 o 
   4   4   6     7263.20     7084.05    109.15 o 
   5   4   6      221.74      228.99     19.60 o 
   1   5   6      100.95      116.77     10.95 o 
   2   5   6     8825.25     8319.89    193.59 o 
   3   5   6       20.37       46.00     14.09 o 
   1   0   7     1793.67     1849.11     54.55 o 
   2   0   7    17934.57    17438.66    393.72 o 
   3   0   7     2813.22     2936.26     78.63 o 
   4   0   7     3221.56     3003.46     77.76 o 
   5   0   7      117.64      122.25     10.85 o 
   6   0   7     4231.59     4208.06    107.07 o 
   7   0   7     2740.25     2607.01     95.28 o 
   0   1   7     9400.85     9350.56    268.79 o 
   1   1   7     3006.58     3030.03     57.10 o 
   2   1   7      822.00      822.79     22.10 o 
   3   1   7      260.47      289.04     15.23 o 
   4   1   7    10234.82    10312.37    144.32 o 
   5   1   7     2647.44     2766.82     49.68 o 
   6   1   7     4208.17     4148.13     74.27 o 
   7   1   7       36.47       71.45     14.27 o 
   1   2   7      980.30      926.99     22.30 o 
   2   2   7     8428.71     8278.08    117.07 o 
   3   2   7     1478.04     1440.17     27.92 o 
   4   2   7     1299.67     1248.51     25.27 o 
   5   2   7       98.63      108.77     11.06 o 
   6   2   7     2257.98     2420.21     49.72 o 
   0   3   7     5767.51     5637.20    118.76 o 
   1   3   7     1941.47     1915.39     34.27 o 
   2   3   7      486.48      485.73     15.68 o 
   3   3   7      182.33      219.31     11.04 o 
   4   3   7     6682.36     6740.25    113.42 o 
   5   3   7     1831.44     1942.02     39.04 o 
   6   3   7     2706.28     2741.18     55.22 o 
   1   4   7     1004.04      937.09     21.71 o 
   2   4   7     9921.33     9289.20    139.29 o 
   3   4   7     1697.91     1701.97     37.69 o 
   4   4   7     1919.98     1834.09     36.61 o 
   0   5   7     6284.11     5834.33    139.17 o 
   1   5   7     1605.73     1503.23     36.37 o 
   0   0   8     3810.49     3836.10    167.29 o 
   1   0   8     6553.72     6597.81    156.01 o 
   2   0   8      726.90      758.82     32.95 o 
   3   0   8     1371.62     1259.88     43.64 o 
   4   0   8     1416.83     1453.56     50.25 o 
   5   0   8     9795.79     9556.29    241.89 o 
   6   0   8      942.75      972.11     40.83 o 
   1   1   8     4902.11     4900.53     85.79 o 
   2   1   8     3757.02     3839.47     65.93 o 
   3   1   8     7167.08     7142.45    111.51 o 
   4   1   8      729.67      762.98     21.52 o 
   5   1   8       35.98       60.87     13.42 o 
   6   1   8     1157.35     1115.66     31.19 o 
   0   2   8     7679.37     7524.67    182.42 o 
   1   2   8     4064.71     4111.60     65.28 o 
   2   2   8     1133.56     1155.58     27.20 o 
   3   2   8      945.95      940.82     23.46 o 
   4   2   8     3162.76     3047.08     55.17 o 
   5   2   8     6624.91     6588.98    111.57 o 
   6   2   8     2186.70     2136.57     54.55 o 
   1   3   8     3439.81     3267.30     54.48 o 
   2   3   8     4023.39     3864.77     70.83 o 
   3   3   8     5122.65     5107.38     84.01 o 
   4   3   8      862.28      874.24     25.03 o 
   5   3   8       31.82       53.20     12.06 o 
   0   4   8     2742.15     2784.99     68.23 o 
   1   4   8     4042.14     3791.17     62.77 o 
   2   4   8      459.31      460.26     19.95 o 
   3   4   8      868.00      840.41     26.38 o 
   1   0   9     4297.58     4555.65    117.87 o 
   2   0   9       88.77      162.65     35.80 o 
   3   0   9     6720.24     6915.99    167.60 o 
   4   0   9      101.18      100.79     21.97 o 
   5   0   9       35.07       68.03     24.62 o 
   0   1   9        0.45       11.35     17.05 o 
   1   1   9     7749.92     7781.11    128.18 o 
   2   1   9      105.59      112.89     14.06 o 
   3   1   9     1026.31     1131.91     27.20 o 
   4   1   9       56.37       80.27     13.99 o 
   5   1   9     9419.64     9616.98    151.26 o 
   1   2   9     6167.24     6133.53     95.30 o 
   2   2   9        5.95       48.33     12.25 o 
   3   2   9    10640.33    10136.05    152.89 o 
   4   2   9       35.27       49.43     14.32 o 
   0   3   9        3.77       19.01     18.50 o 
   1   3   9     7493.43     7235.71    109.70 o 
   2   3   9       87.01       93.85     13.67 o 
   3   3   9     1016.19     1077.58     30.73 o 
   0   0  10      474.65      789.00     76.76 o 
   1   0  10     6204.34     6264.96    166.51 o 
   2   0  10       65.41      101.67     26.29 o 
   3   0  10     1303.74     1299.07     51.93 o 
   4   0  10     1284.74     1298.33     45.14 o 
   1   1  10     2941.31     3101.77     55.02 o 
   2   1  10     1999.54     2177.89     44.44 o 
   3   1  10     5825.59     5928.13     93.06 o 
   0   2  10     1293.46     1297.56     48.40 o 
   1   2  10     3299.35     3421.41     61.48 o 
   2   2  10      151.52      175.32     16.20 o 
   3   2  10      785.40      802.88     25.64 o 
   1   0  11      807.24      852.95     44.52 o 
   0   1  11     6064.39     5884.51    143.84 o 
                                                 
